# Supplementary material for: 3,3′-Dimethyl-1,1′-ethyl­ene­diimidazolium dibromide
Source: Acta Crystallogr Sect E Struct Rep Online. 2009 Sep 12;65(Pt 10):o2454. doi: 10.1107/S1600536809036009 (PMC2970242; doi:10.1107/S1600536809036009)
Supplement: Supplementary file 2 [file e-65-o2454-Isup2.hkl]

# 
# h,k,l, Fc-squared, Fo-squared, sigma(Fo-squared) and status flag 
# 
data_I
_shelx_title ' X in P2(1)/c' 
_shelx_refln_list_code          4 
_shelx_F_calc_maximum      178.55 
_exptl_crystal_F_000       348.00 
_reflns_d_resolution_high  0.8324 
 
loop_ 
 _symmetry_equiv_pos_as_xyz 
 'x, y, z' 
 '-x, y+1/2, -z+1/2' 
 '-x, -y, -z' 
 'x, -y-1/2, z-1/2' 
 
_cell_length_a     8.4750 
_cell_length_b     8.9620 
_cell_length_c     9.2390 
_cell_angle_alpha  90.000 
_cell_angle_beta  107.730 
_cell_angle_gamma  90.000 
 
_shelx_F_squared_multiplier     1.000 
 
loop_ 
 _refln_index_h 
 _refln_index_k 
 _refln_index_l 
 _refln_F_squared_calc 
 _refln_F_squared_meas 
 _refln_F_squared_sigma 
 _refln_observed_status 
   1   0   0      895.60      782.61     16.26 o 
   2   0   0    12545.97    12920.93     60.83 o 
   3   0   0     3768.70     3416.84     53.38 o 
   4   0   0     3071.57     3470.36     59.00 o 
   5   0   0     2464.38     2940.85     61.60 o 
   6   0   0        5.06      -33.29     33.29 o 
   7   0   0     1733.76     1817.72     57.91 o 
   8   0   0       44.21       54.22     36.98 o 
   9   0   0      617.49      836.07     47.18 o 
   1   1   0     1270.41     1299.67     14.85 o 
   2   1   0     1405.58     1468.28     26.30 o 
   3   1   0     4609.37     3965.26     52.41 o 
   4   1   0     2356.40     2273.98     47.41 o 
   5   1   0     1899.13     2048.80     52.59 o 
   6   1   0     1524.78     1762.98     55.28 o 
   7   1   0      135.13      142.88     36.73 o 
   8   1   0      333.19      433.56     43.29 o 
   9   1   0       11.97      -14.70     37.66 o 
   0   2   0       25.96       34.95      5.86 o 
   1   2   0      110.68      125.38      8.31 o 
   2   2   0     2777.20     2380.87     29.43 o 
   3   2   0       98.42      113.72     18.51 o 
   4   2   0       29.81       36.44     23.39 o 
   5   2   0       58.38       44.79     29.03 o 
   6   2   0        0.80       -6.09     30.89 o 
   7   2   0       43.41      107.56     34.05 o 
   8   2   0      154.32      162.75     38.26 o 
   9   2   0        0.46       27.68     36.35 o 
   1   3   0     1758.68     1486.31     20.23 o 
   2   3   0      194.38      210.86     15.20 o 
   3   3   0     1766.08     1739.43     34.90 o 
   4   3   0      487.94      439.12     29.12 o 
   5   3   0      232.41      278.61     30.81 o 
   6   3   0      381.44      417.55     36.86 o 
   7   3   0       52.57       38.64     34.04 o 
   8   3   0       12.30      -36.62     38.46 o 
   9   3   0       64.99      113.62     39.50 o 
   0   4   0     5741.91     5953.44     34.84 o 
   1   4   0        8.31       14.43     12.02 o 
   2   4   0     3479.44     2865.82     35.73 o 
   3   4   0     1654.90     1508.93     34.67 o 
   4   4   0      466.85      388.60     29.33 o 
   5   4   0      809.10      742.42     39.30 o 
   6   4   0      261.69      266.81     35.62 o 
   7   4   0     1073.96     1023.97     46.46 o 
   8   4   0       17.09       -5.13     39.50 o 
   9   4   0      188.51      191.60     44.65 o 
   1   5   0    10185.33    10541.77     55.04 o 
   2   5   0     1633.17     1406.69     31.95 o 
   3   5   0     4313.87     3482.93     50.11 o 
   4   5   0     2270.88     2172.81     48.35 o 
   5   5   0      530.87      545.55     41.08 o 
   6   5   0     1071.39      924.36     47.30 o 
   7   5   0       19.91       18.61     38.72 o 
   8   5   0      532.40      452.72     47.64 o 
   0   6   0      985.71      857.78     30.53 o 
   1   6   0      212.67      164.59     23.05 o 
   2   6   0     1607.71     1372.59     37.83 o 
   3   6   0      248.27      187.01     29.69 o 
   4   6   0     1671.80     1440.49     47.87 o 
   5   6   0     1488.48     1305.58     52.22 o 
   6   6   0      275.69      294.14     42.15 o 
   7   6   0      336.88      322.34     49.68 o 
   8   6   0        1.58       76.49     44.31 o 
   1   7   0      406.06      425.21     33.04 o 
   2   7   0        1.79       48.69     29.30 o 
   3   7   0       17.36       19.97     33.00 o 
   4   7   0       24.48       43.89     37.23 o 
   5   7   0       57.29       56.24     44.09 o 
   6   7   0        0.19       40.83     46.75 o 
   7   7   0       50.83        5.21     51.32 o 
   0   8   0     2291.92     1947.49     58.89 o 
   1   8   0       20.73       58.96     36.81 o 
   2   8   0     1194.50     1075.40     53.32 o 
   3   8   0       19.93       40.91     41.83 o 
   4   8   0      288.49      237.06     52.21 o 
   5   8   0      371.85      306.04     59.49 o 
   6   8   0        1.74       67.57     55.33 o 
   1   9   0     1547.13     1659.36     68.07 o 
   2   9   0      610.76      578.31     65.42 o 
   3   9   0      538.01      611.26     64.86 o 
   4   9   0      606.43      483.59     71.78 o 
   5   9   0      275.25      196.18     72.22 o 
   0  10   0     1532.23     1648.02     99.87 o 
   1  10   0       31.80       54.38     81.19 o 
   2  10   0     1640.75     1615.16    105.81 o 
   3  10   0      369.80      291.65     91.27 o 
  -9   1   1      118.72      178.01     38.27 o 
  -8   1   1      127.05      129.60     36.78 o 
  -7   1   1      692.22      758.13     51.12 o 
  -6   1   1      544.54      585.30     46.19 o 
  -5   1   1      387.89      420.57     39.89 o 
  -4   1   1     1205.19     1265.58     51.95 o 
  -3   1   1      988.78     1080.37     43.87 o 
  -2   1   1     5988.72     4735.86     55.55 o 
  -1   1   1      162.99      119.49      9.85 o 
   0   1   1      193.41      306.70    128.85 o 
   1   1   1      945.26     1141.48     17.10 o 
   2   1   1     3541.94     3291.94     37.13 o 
   3   1   1     1539.32     1609.07     35.55 o 
   4   1   1      755.56      738.55     33.76 o 
   5   1   1     1308.81     1265.10     41.88 o 
   6   1   1       58.89        9.98     35.05 o 
   7   1   1      337.38      430.96     40.80 o 
   8   1   1        4.71      -29.19     36.54 o 
   9   1   1       10.44        1.08     39.09 o 
  -9   2   1       14.08       46.98     35.91 o 
  -8   2   1      575.18      683.53     46.06 o 
  -7   2   1      441.74      520.50     44.15 o 
  -6   2   1     2121.30     2459.94     63.88 o 
  -5   2   1      715.96      713.06     41.50 o 
  -4   2   1     2133.03     2427.98     55.18 o 
  -3   2   1     7368.94     6597.47     70.20 o 
  -2   2   1      997.65     1238.88     28.48 o 
  -1   2   1    13861.55    14272.92    202.75 o 
   0   2   1     6733.04     4979.76     99.94 o 
   1   2   1    18421.87    19058.96    209.95 o 
   2   2   1     3293.32     3360.98     38.33 o 
   3   2   1     2267.46     2329.92     41.19 o 
   4   2   1     2722.58     2848.70     50.78 o 
   5   2   1      331.83      357.05     34.07 o 
   6   2   1     1128.29      975.20     46.60 o 
   7   2   1       28.28       47.84     33.92 o 
   8   2   1      969.10     1016.37     51.34 o 
   9   2   1       60.80       16.67     43.33 o 
  -9   3   1      446.22      512.65     45.22 o 
  -8   3   1       97.94       53.45     39.27 o 
  -7   3   1      490.16      558.37     43.48 o 
  -6   3   1      664.62      707.44     45.69 o 
  -5   3   1     1343.43     1347.27     47.54 o 
  -4   3   1     5857.02     5877.75     71.85 o 
  -3   3   1      152.97      146.65     22.99 o 
  -2   3   1     7598.29     6429.24     53.74 o 
  -1   3   1       60.35       90.25     12.68 o 
   0   3   1    12153.68    12499.59     83.88 o 
   1   3   1     2903.80     3129.23     32.73 o 
   2   3   1     3124.54     3158.86     39.62 o 
   3   3   1     3720.04     3721.16     49.29 o 
   4   3   1     1370.09     1465.93     41.68 o 
   5   3   1     3396.67     3323.74     61.94 o 
   6   3   1       39.22       33.20     34.12 o 
   7   3   1     1077.21      909.00     48.18 o 
   8   3   1       12.27       50.11     39.76 o 
  -9   4   1        4.53      -19.06     42.96 o 
  -8   4   1      233.00      215.53     43.29 o 
  -7   4   1        1.98        7.16     37.96 o 
  -6   4   1      424.41      398.43     42.12 o 
  -5   4   1      748.45      827.46     43.82 o 
  -4   4   1      345.13      458.96     32.76 o 
  -3   4   1     1153.47     1254.75     35.55 o 
  -2   4   1        4.30        9.80     17.38 o 
  -1   4   1     1777.05     1813.71     30.32 o 
   0   4   1      145.08      149.70     11.34 o 
   1   4   1     1099.82     1063.38     24.81 o 
   2   4   1      649.57      784.81     26.18 o 
   3   4   1     1150.93     1334.01     36.39 o 
   4   4   1      717.33      672.68     37.11 o 
   5   4   1       43.57      -22.01     33.47 o 
   6   4   1      621.79      677.33     43.92 o 
   7   4   1       17.48       30.14     37.88 o 
   8   4   1       10.82      -39.84     39.84 o 
  -8   5   1        6.20      -16.78     42.23 o 
  -7   5   1        5.96       18.53     40.19 o 
  -6   5   1       19.14       -5.13     39.29 o 
  -5   5   1       98.67      134.72     36.18 o 
  -4   5   1      836.27      796.15     41.29 o 
  -3   5   1      102.67      150.82     27.49 o 
  -2   5   1      289.54      313.09     25.09 o 
  -1   5   1      111.23      139.92     20.07 o 
   0   5   1      107.33      145.86     13.32 o 
   1   5   1       31.83       34.60     18.08 o 
   2   5   1       39.00       26.74     21.16 o 
   3   5   1      261.25      305.07     30.53 o 
   4   5   1      143.52      114.49     32.85 o 
   5   5   1      549.42      502.02     41.63 o 
   6   5   1       19.06       44.06     38.91 o 
   7   5   1       28.76       61.03     43.73 o 
   8   5   1        4.92      -11.63     45.03 o 
  -8   6   1      206.58      139.25     49.57 o 
  -7   6   1       72.18      124.42     46.23 o 
  -6   6   1      590.43      534.44     51.37 o 
  -5   6   1      367.98      343.71     43.47 o 
  -4   6   1      501.17      631.04     42.84 o 
  -3   6   1      942.89      949.05     40.98 o 
  -2   6   1       45.10      -13.03     27.00 o 
  -1   6   1     2031.11     1929.65     43.00 o 
   0   6   1      167.68      151.95     18.04 o 
   1   6   1     3066.24     2686.33     49.10 o 
   2   6   1      526.57      540.67     33.80 o 
   3   6   1     1003.86      926.07     42.34 o 
   4   6   1      328.04      297.26     40.12 o 
   5   6   1      238.81      252.96     43.61 o 
   6   6   1      489.79      536.51     52.03 o 
   7   6   1        3.48        6.14     46.79 o 
  -7   7   1      629.11      481.69     61.09 o 
  -6   7   1      242.41      189.30     52.89 o 
  -5   7   1      829.22      924.78     55.38 o 
  -4   7   1     1282.73     1171.70     56.62 o 
  -3   7   1     1244.21     1327.34     51.92 o 
  -2   7   1     5078.49     4261.15     71.98 o 
  -1   7   1        1.02      -32.05     32.05 o 
   0   7   1     4955.90     4027.35     46.93 o 
   1   7   1      805.53      816.84     40.97 o 
   2   7   1     2092.04     1925.78     54.26 o 
   3   7   1     2026.02     1805.11     57.88 o 
   4   7   1      221.61      117.66     44.55 o 
   5   7   1      937.57      884.44     58.83 o 
   6   7   1       28.45      -37.79     53.05 o 
   7   7   1      516.46      419.52     62.98 o 
  -6   8   1      265.00      227.84     63.66 o 
  -5   8   1     1053.62     1070.60     68.32 o 
  -4   8   1      130.43      214.31     52.68 o 
  -3   8   1     1816.47     1852.38     63.46 o 
  -2   8   1        1.50      -19.23     42.73 o 
  -1   8   1     2055.91     1955.97     62.27 o 
   0   8   1       43.93       47.58     29.27 o 
   1   8   1     1221.10     1187.97     55.77 o 
   2   8   1      597.35      625.07     52.16 o 
   3   8   1     1372.71     1227.49     65.03 o 
   4   8   1     1499.44     1296.94     71.46 o 
   5   8   1      101.99       59.32     58.43 o 
   6   8   1      714.29      667.83     72.55 o 
  -5   9   1      213.12      260.81     74.32 o 
  -4   9   1       96.15       37.02     70.14 o 
  -3   9   1       26.99       -1.51     64.26 o 
  -2   9   1      252.58      246.04     64.35 o 
  -1   9   1       35.32       22.23     60.03 o 
   0   9   1      775.68      776.98     90.54 o 
   1   9   1      290.92      265.76     62.76 o 
   2   9   1      299.92      311.27     62.97 o 
   3   9   1       86.48       77.86     65.51 o 
   4   9   1       21.58       96.27     68.40 o 
  -3  10   1      121.39      210.10     94.70 o 
  -2  10   1       19.32        8.46     88.40 o 
  -1  10   1      343.93      317.71     90.14 o 
   0  10   1       95.70       -5.84    106.45 o 
   1  10   1      295.49      398.27     89.45 o 
   2  10   1       99.30      131.24     90.50 o 
   3  10   1      248.61      409.39     95.87 o 
 -10   0   2        2.52      -14.66     36.20 o 
  -9   0   2      426.74      504.13     42.30 o 
  -8   0   2      305.36      335.83     38.85 o 
  -7   0   2      371.71      451.71     41.32 o 
  -6   0   2     1163.28     1370.83     47.87 o 
  -5   0   2     4250.84     4014.69     68.38 o 
  -4   0   2     4365.38     4213.72     64.75 o 
  -3   0   2        7.14       50.14     21.50 o 
  -2   0   2    14241.49    14522.09     47.82 o 
  -1   0   2     4056.70     4174.78     20.85 o 
   0   0   2     8999.67     9185.77     32.76 o 
   1   0   2    31878.56    33057.06    181.47 o 
   2   0   2     4933.14     4865.70     32.82 o 
   3   0   2     5448.38     5588.06     45.42 o 
   4   0   2      141.68      146.35     23.41 o 
   5   0   2     2018.09     1700.08     47.14 o 
   6   0   2        0.20      -32.60     32.60 o 
   7   0   2      561.08      594.41     44.82 o 
   8   0   2      464.58      377.26     47.80 o 
 -10   1   2      133.06      241.81     39.47 o 
  -9   1   2       18.85        0.89     36.65 o 
  -8   1   2      518.89      573.49     44.49 o 
  -7   1   2      338.58      366.80     41.85 o 
  -6   1   2      281.36      320.40     39.25 o 
  -5   1   2     2824.37     3443.22     67.51 o 
  -4   1   2        5.63       10.07     30.69 o 
  -3   1   2     5900.16     4718.92     63.56 o 
  -2   1   2        3.81       42.55     16.31 o 
  -1   1   2     7261.36     7505.21     33.19 o 
   0   1   2      597.66      655.09     56.31 o 
   1   1   2     3633.40     3598.38     31.43 o 
   2   1   2      938.55     1056.46     24.54 o 
   3   1   2      749.85      848.03     28.80 o 
   4   1   2     3493.44     3175.50     53.14 o 
   5   1   2       10.01       61.72     29.00 o 
   6   1   2     1853.32     1600.33     54.48 o 
   7   1   2       36.23      110.46     35.30 o 
   8   1   2      364.66      445.05     44.88 o 
  -9   2   2       35.81        9.61     37.64 o 
  -8   2   2       19.10       56.40     36.42 o 
  -7   2   2      719.20      866.17     48.06 o 
  -6   2   2       73.10      121.81     36.28 o 
  -5   2   2      118.41      126.23     35.01 o 
  -4   2   2      122.49      145.60     32.69 o 
  -3   2   2      684.12      800.99     33.14 o 
  -2   2   2     1015.83      804.49     24.79 o 
  -1   2   2      733.11      586.63     17.91 o 
   0   2   2     2382.26     1911.74    923.33 o 
   1   2   2      135.26      144.75     14.27 o 
   2   2   2     1093.13     1338.23     29.08 o 
   3   2   2      774.37      839.94     31.10 o 
   4   2   2      207.17      216.55     28.66 o 
   5   2   2       76.83       72.06     32.78 o 
   6   2   2        8.84       -3.87     36.21 o 
   7   2   2        1.53        3.07     35.79 o 
   8   2   2        3.91      -30.44     41.81 o 
  -9   3   2        0.90      -20.81     37.68 o 
  -8   3   2      533.46      571.28     48.62 o 
  -7   3   2        1.11       18.08     36.70 o 
  -6   3   2      360.68      345.29     40.76 o 
  -5   3   2      465.88      552.30     40.38 o 
  -4   3   2        3.61       39.90     27.36 o 
  -3   3   2      785.87      736.32     33.39 o 
  -2   3   2      355.46      405.05     23.80 o 
  -1   3   2     2676.41     2956.32     37.17 o 
   0   3   2        4.28       13.80      9.51 o 
   1   3   2     2355.08     2615.30     35.93 o 
   2   3   2     1190.15     1277.44     31.86 o 
   3   3   2      372.64      400.70     27.75 o 
   4   3   2     1078.73     1209.47     42.41 o 
   5   3   2        6.46       -2.61     35.26 o 
   6   3   2      253.93      263.87     39.55 o 
   7   3   2       29.99        4.25     41.07 o 
   8   3   2        1.36       78.49     43.10 o 
  -9   4   2      109.07      159.18     41.57 o 
  -8   4   2       92.26      201.68     39.61 o 
  -7   4   2      470.45      382.11     45.27 o 
  -6   4   2     1581.92     1488.20     56.97 o 
  -5   4   2      833.29      874.83     46.90 o 
  -4   4   2     2369.70     2386.19     55.87 o 
  -3   4   2     1079.93     1157.86     40.66 o 
  -2   4   2     6190.26     5812.96     59.83 o 
  -1   4   2       70.23      107.04     18.31 o 
   0   4   2     3038.34     3128.80    142.51 o 
   1   4   2     1706.85     1991.90     36.58 o 
   2   4   2     2821.78     3091.52     46.53 o 
   3   4   2     1714.61     1853.05     45.97 o 
   4   4   2      546.06      596.63     39.22 o 
   5   4   2     1371.11     1336.46     53.01 o 
   6   4   2       31.39      -11.41     39.28 o 
   7   4   2      632.63      517.86     50.06 o 
   8   4   2       53.84       91.86     44.72 o 
  -8   5   2      522.09      443.52     49.44 o 
  -7   5   2      198.40      181.55     44.24 o 
  -6   5   2      950.61      840.07     50.03 o 
  -5   5   2     1320.63     1361.28     52.85 o 
  -4   5   2      318.01      406.03     36.27 o 
  -3   5   2     5593.85     5514.02     70.08 o 
  -2   5   2      144.62      212.51     25.95 o 
  -1   5   2     8384.22     7798.19     71.72 o 
   0   5   2     3624.54     3618.62    125.35 o 
   1   5   2     3659.53     3547.50     52.37 o 
   2   5   2     3480.06     3686.72     55.58 o 
   3   5   2      641.86      713.77     39.16 o 
   4   5   2     2973.59     2885.00     62.39 o 
   5   5   2        0.83      -39.89     39.89 o 
   6   5   2      827.61      742.56     57.22 o 
   7   5   2       58.19       36.25     46.58 o 
  -8   6   2      132.69      187.13     45.42 o 
  -7   6   2      144.40      122.33     46.86 o 
  -6   6   2      488.23      441.15     48.74 o 
  -5   6   2       19.04       24.18     40.25 o 
  -4   6   2     2081.92     2094.47     60.09 o 
  -3   6   2       31.39       40.68     33.86 o 
  -2   6   2     1139.02     1105.15     42.98 o 
  -1   6   2       12.79        0.00     27.57 o 
   0   6   2     2056.71     2125.32     34.34 o 
   1   6   2      172.26      179.29     30.57 o 
   2   6   2      551.59      512.35     38.60 o 
   3   6   2     1507.63     1543.05     53.40 o 
   4   6   2       80.59       36.44     41.02 o 
   5   6   2     1253.33     1123.97     60.33 o 
   6   6   2       81.57      102.51     51.20 o 
   7   6   2      431.71      383.64     56.87 o 
  -7   7   2        1.51      -51.24     51.50 o 
  -6   7   2      108.95       28.02     51.64 o 
  -5   7   2        5.79      -21.53     46.37 o 
  -4   7   2      270.59      292.17     46.46 o 
  -3   7   2       37.89       64.56     39.64 o 
  -2   7   2        0.12       -1.89     37.03 o 
  -1   7   2       18.33       26.45     36.61 o 
   0   7   2      275.42      308.34     27.83 o 
   1   7   2      158.37      242.28     37.09 o 
   2   7   2      275.69      237.72     43.01 o 
   3   7   2       53.62       48.12     43.11 o 
   4   7   2       38.40      103.06     46.13 o 
   5   7   2       83.97      107.56     53.71 o 
   6   7   2        3.58      107.70     58.14 o 
  -6   8   2      114.28       52.21     59.16 o 
  -5   8   2      245.51      234.06     61.36 o 
  -4   8   2      450.54      421.38     61.16 o 
  -3   8   2        9.30        9.99     49.65 o 
  -2   8   2      373.93      327.32     52.18 o 
  -1   8   2      230.15      201.42     51.00 o 
   0   8   2      830.97      841.86     40.99 o 
   1   8   2      937.96      984.79     58.99 o 
   2   8   2      548.21      542.04     56.67 o 
   3   8   2      746.15      820.73     62.89 o 
   4   8   2      157.87      100.58     60.63 o 
   5   8   2      210.75      207.40     67.08 o 
  -5   9   2      532.73      755.08     72.27 o 
  -4   9   2      346.45      414.41     72.72 o 
  -3   9   2     2368.67     2200.37     92.56 o 
  -2   9   2       21.25       73.05     65.18 o 
  -1   9   2     2327.29     2312.72     90.36 o 
   0   9   2      166.74      160.16     51.44 o 
   1   9   2     1361.69     1536.91     82.46 o 
   2   9   2      696.05      830.07     75.30 o 
   3   9   2      141.76      144.30     75.28 o 
   4   9   2      499.64      389.72     86.15 o 
  -3  10   2        2.79      -75.17     94.66 o 
  -2  10   2     1424.59     1815.16    109.29 o 
  -1  10   2      165.11      311.34     97.17 o 
   0  10   2     1476.28     1508.12     83.24 o 
   1  10   2      476.14      480.46    103.96 o 
   2  10   2      758.03      762.60    110.21 o 
 -10   1   3       14.57       30.01     35.95 o 
  -9   1   3      176.35      227.50     38.42 o 
  -8   1   3      227.64      251.21     37.29 o 
  -7   1   3      960.28      928.26     49.18 o 
  -6   1   3     1080.95     1265.77     49.80 o 
  -5   1   3        1.87        1.32     29.26 o 
  -4   1   3     1889.90     1999.66     50.15 o 
  -3   1   3        0.52       -3.48     20.54 o 
  -2   1   3     3478.33     3122.36     37.30 o 
  -1   1   3      882.57     1045.58     20.07 o 
   0   1   3     9922.98    10153.78    477.19 o 
   1   1   3     1553.13     1470.97     24.51 o 
   2   1   3     1839.93     1723.81     31.46 o 
   3   1   3     2242.20     1988.86     41.18 o 
   4   1   3       27.80       50.63     26.17 o 
   5   1   3     1399.12     1222.69     48.45 o 
   6   1   3      188.90      129.03     37.80 o 
   7   1   3      248.05      242.22     42.77 o 
   8   1   3        3.93        4.70     43.24 o 
  -9   2   3       65.80      127.85     36.60 o 
  -8   2   3      260.28      322.95     39.88 o 
  -7   2   3      513.00      663.71     44.75 o 
  -6   2   3      392.45      417.42     42.40 o 
  -5   2   3     4643.43     4479.61     75.70 o 
  -4   2   3      838.55      961.71     41.43 o 
  -3   2   3     8649.87     8976.65     61.08 o 
  -2   2   3      874.74      889.77     26.94 o 
  -1   2   3     8324.73     6295.92     50.10 o 
   0   2   3     5126.92     3967.10    943.77 o 
   1   2   3      409.63      443.40     20.31 o 
   2   2   3     6862.67     6445.10     60.11 o 
   3   2   3      575.42      569.31     30.93 o 
   4   2   3     2811.23     2832.81     58.07 o 
   5   2   3        0.94       48.01     33.18 o 
   6   2   3     1217.81     1091.51     51.27 o 
   7   2   3       93.83       24.61     44.32 o 
   8   2   3      148.67      106.59     48.60 o 
  -9   3   3      300.22      372.42     43.90 o 
  -8   3   3      312.57      421.69     42.63 o 
  -7   3   3      280.14      365.36     42.09 o 
  -6   3   3      802.06      945.55     49.52 o 
  -5   3   3      193.87      191.92     38.41 o 
  -4   3   3     2825.45     2524.83     55.28 o 
  -3   3   3      364.92      270.76     28.32 o 
  -2   3   3     4376.93     4387.06     39.27 o 
  -1   3   3     1740.96     1596.92     32.57 o 
   0   3   3     3895.73     2992.20   1462.69 o 
   1   3   3     3204.55     3371.60     45.55 o 
   2   3   3     1177.66     1290.55     35.91 o 
   3   3   3     2888.91     2997.46     55.28 o 
   4   3   3       41.98       28.06     33.40 o 
   5   3   3     1422.17     1232.14     54.19 o 
   6   3   3      132.74      148.74     41.00 o 
   7   3   3      549.66      515.54     50.31 o 
   8   3   3      228.28      176.71     48.63 o 
  -9   4   3        7.36       72.46     39.55 o 
  -8   4   3      216.15      225.03     42.25 o 
  -7   4   3      394.14      525.67     45.00 o 
  -6   4   3      209.37      182.59     42.42 o 
  -5   4   3      663.03      752.58     42.14 o 
  -4   4   3       21.58       11.35     31.20 o 
  -3   4   3     1579.37     1494.80     44.52 o 
  -2   4   3      116.08      132.42     24.93 o 
  -1   4   3     1170.16     1392.19     36.36 o 
   0   4   3      434.20      534.60     75.79 o 
   1   4   3     2032.37     2426.14     45.42 o 
   2   4   3     1294.19     1457.70     41.65 o 
   3   4   3       18.15      -32.54     32.54 o 
   4   4   3     1062.20     1208.93     50.17 o 
   5   4   3       20.61       10.41     38.89 o 
   6   4   3      182.26      106.92     46.33 o 
   7   4   3       77.98        3.71     49.05 o 
  -9   5   3       24.74       36.75     42.01 o 
  -8   5   3       40.42       30.69     42.72 o 
  -7   5   3       74.81       19.73     42.56 o 
  -6   5   3        0.68       59.33     37.79 o 
  -5   5   3        5.43        9.15     37.49 o 
  -4   5   3       21.32       22.24     34.91 o 
  -3   5   3      112.72      171.29     32.41 o 
  -2   5   3        1.53       17.79     26.28 o 
  -1   5   3       73.48       40.87     26.64 o 
   0   5   3      503.62      526.23     22.91 o 
   1   5   3        8.77       43.39     27.48 o 
   2   5   3       50.26       35.06     32.17 o 
   3   5   3      122.20      166.12     36.64 o 
   4   5   3      163.25      177.09     40.10 o 
   5   5   3        4.78      -35.35     46.03 o 
   6   5   3       74.41       30.12     51.67 o 
   7   5   3        1.04       53.51     49.62 o 
  -8   6   3      113.85       11.79     45.46 o 
  -7   6   3      361.89      275.90     49.46 o 
  -6   6   3       80.42      119.66     43.21 o 
  -5   6   3     1164.43      973.42     56.20 o 
  -4   6   3      162.92      144.00     42.54 o 
  -3   6   3     2500.38     2475.76     63.42 o 
  -2   6   3       35.70       23.47     34.23 o 
  -1   6   3     1597.32     1838.75     52.70 o 
   0   6   3      529.99      642.21     27.88 o 
   1   6   3     1031.85     1175.40     47.87 o 
   2   6   3     2197.28     2172.08     62.06 o 
   3   6   3      252.87      241.91     44.91 o 
   4   6   3     1251.97     1201.09     61.25 o 
   5   6   3       53.31       64.61     51.74 o 
   6   6   3      611.26      618.80     62.68 o 
  -7   7   3      457.70      337.61     55.97 o 
  -6   7   3      921.18      896.73     60.60 o 
  -5   7   3      455.51      471.44     54.19 o 
  -4   7   3     2706.50     2666.86     75.34 o 
  -3   7   3       30.86      -37.19     43.76 o 
  -2   7   3     4940.44     4922.46     88.71 o 
  -1   7   3     1432.62     1592.50     59.00 o 
   0   7   3     2329.85     2463.89     52.23 o 
   1   7   3     2660.81     2831.53     72.06 o 
   2   7   3      658.40      622.53     53.94 o 
   3   7   3     1486.99     1522.34     68.57 o 
   4   7   3       24.96       63.36     55.27 o 
   5   7   3     1021.13      888.46     74.88 o 
   6   7   3       48.28       79.01     63.41 o 
  -6   8   3       77.47      136.87     58.71 o 
  -5   8   3      612.40      661.66     65.94 o 
  -4   8   3      103.89      -34.06     57.79 o 
  -3   8   3      664.92      751.49     62.12 o 
  -2   8   3       54.66       75.02     51.02 o 
  -1   8   3     1271.45     1335.62     68.31 o 
   0   8   3      564.26      620.18     44.87 o 
   1   8   3      835.66      763.89     65.54 o 
   2   8   3      744.74      846.84     68.26 o 
   3   8   3       77.20       99.68     65.12 o 
   4   8   3     1272.79     1250.14     84.08 o 
   5   8   3       81.44      138.66     75.71 o 
  -5   9   3       30.40      -10.82     73.43 o 
  -4   9   3      344.18      357.40     77.99 o 
  -3   9   3        2.98      -57.47     70.85 o 
  -2   9   3      246.59      378.35     73.08 o 
  -1   9   3      130.10      290.97     69.99 o 
   0   9   3       39.42       51.33     51.28 o 
   1   9   3      414.12      402.05     79.96 o 
   2   9   3        0.70       17.08     79.43 o 
   3   9   3      293.60      289.16     86.84 o 
  -3  10   3       56.41     -101.42    101.42 o 
  -2  10   3       13.95       74.53     99.44 o 
  -1  10   3       75.95      113.82    102.36 o 
   0  10   3      133.22      102.00     76.19 o 
   1  10   3        9.13     -113.52    113.52 o 
 -10   0   4        4.76      -35.34     35.34 o 
  -9   0   4      263.97      260.77     36.34 o 
  -8   0   4      251.57      252.66     35.65 o 
  -7   0   4      535.64      541.88     41.33 o 
  -6   0   4     1572.37     1542.38     50.05 o 
  -5   0   4      166.91      207.07     29.57 o 
  -4   0   4     9821.45    10207.81     67.49 o 
  -3   0   4       30.77       18.05     16.29 o 
  -2   0   4     6711.37     6857.02     38.92 o 
  -1   0   4     6073.95     6174.91     33.91 o 
   0   0   4      278.36      202.41      9.07 o 
   1   0   4     3261.05     2411.10     31.48 o 
   2   0   4       38.46       23.62     17.08 o 
   3   0   4     5420.67     5500.54     53.03 o 
   4   0   4       11.72      -26.68     28.63 o 
   5   0   4     1263.43     1306.10     47.05 o 
   6   0   4       63.15        2.18     39.58 o 
   7   0   4      439.63      359.14     52.03 o 
 -10   1   4      127.91      185.24     37.66 o 
  -9   1   4      124.82      143.42     36.83 o 
  -8   1   4      124.55      152.20     35.04 o 
  -7   1   4      921.71      818.30     46.47 o 
  -6   1   4       48.04       52.26     33.19 o 
  -5   1   4     1174.86     1359.16     44.45 o 
  -4   1   4      302.41      322.36     31.21 o 
  -3   1   4     2548.02     2587.94     41.72 o 
  -2   1   4     1066.47     1291.26     27.16 o 
  -1   1   4     3911.60     3368.12     35.78 o 
   0   1   4     2558.76     2255.98    166.69 o 
   1   1   4     3654.32     3320.91     39.76 o 
   2   1   4     2767.02     2517.42     41.22 o 
   3   1   4      101.00       80.77     24.94 o 
   4   1   4     1534.67     1398.88     46.09 o 
   5   1   4      255.21      267.49     39.64 o 
   6   1   4      489.05      513.62     44.83 o 
   7   1   4      327.05      247.67     48.87 o 
  -9   2   4       30.80       51.86     35.00 o 
  -8   2   4      130.64      139.84     35.48 o 
  -7   2   4       63.49       50.91     35.30 o 
  -6   2   4      665.87      721.42     44.40 o 
  -5   2   4       32.64       38.60     30.85 o 
  -4   2   4      492.23      497.63     34.61 o 
  -3   2   4      139.65      178.08     25.20 o 
  -2   2   4      436.95      441.29     24.46 o 
  -1   2   4      418.49      478.00     23.90 o 
   0   2   4      293.82      316.90     13.94 o 
   1   2   4     3028.30     2827.88     42.47 o 
   2   2   4       21.69       55.77     22.21 o 
   3   2   4      579.03      606.67     34.80 o 
   4   2   4       32.02      -29.86     34.37 o 
   5   2   4      291.87      266.69     41.73 o 
   6   2   4       45.34       61.66     43.87 o 
   7   2   4        0.46       16.23     46.17 o 
  -9   3   4       42.77      106.23     37.03 o 
  -8   3   4      101.48      135.76     38.89 o 
  -7   3   4      827.42      897.27     49.84 o 
  -6   3   4      236.75      344.44     39.08 o 
  -5   3   4      317.10      252.42     38.95 o 
  -4   3   4        0.06        9.60     27.59 o 
  -3   3   4      596.31      597.97     29.13 o 
  -2   3   4      136.58      159.32     22.74 o 
  -1   3   4      258.23      289.10     25.36 o 
   0   3   4     2160.95     1938.54    594.37 o 
   1   3   4      908.47     1062.70     34.98 o 
   2   3   4     1977.33     1994.74     47.35 o 
   3   3   4       41.88       59.11     31.35 o 
   4   3   4      465.46      508.37     41.96 o 
   5   3   4       89.60       52.97     42.37 o 
   6   3   4       18.79       82.06     46.38 o 
   7   3   4       26.89      120.11     47.77 o 
  -9   4   4      111.85      141.36     41.76 o 
  -8   4   4      143.13      108.35     41.30 o 
  -7   4   4       55.16       22.22     38.83 o 
  -6   4   4     1048.83     1109.28     54.48 o 
  -5   4   4       60.66       12.21     37.42 o 
  -4   4   4     4728.64     4960.02     65.01 o 
  -3   4   4      576.61      441.50     31.83 o 
  -2   4   4     4972.41     5364.16     50.21 o 
  -1   4   4     1460.64     1552.96     45.37 o 
   0   4   4     2388.65     2093.63    975.74 o 
   1   4   4     2367.61     2628.48     52.32 o 
   2   4   4      100.71      121.68     32.81 o 
   3   4   4     2435.31     2670.28     64.26 o 
   4   4   4       23.23      -24.86     41.52 o 
   5   4   4     1893.75     1812.56     67.12 o 
   6   4   4      287.17      317.85     53.90 o 
   7   4   4      358.86      291.80     57.74 o 
  -8   5   4      294.55      367.78     46.08 o 
  -7   5   4      651.76      662.62     50.58 o 
  -6   5   4      491.38      553.40     45.55 o 
  -5   5   4     2834.58     2302.51     62.94 o 
  -4   5   4        2.32       -6.91     37.07 o 
  -3   5   4     2688.39     2478.36     56.88 o 
  -2   5   4     1504.00     1487.00     49.31 o 
  -1   5   4     2417.08     2894.93     58.60 o 
   0   5   4     4181.64     4175.86    834.17 o 
   1   5   4      217.79      302.46     37.73 o 
   2   5   4     3404.61     3401.53     71.00 o 
   3   5   4       33.78       43.34     41.75 o 
   4   5   4     1525.13     1553.25     65.48 o 
   5   5   4      120.12       67.87     55.97 o 
   6   5   4      457.44      480.80     62.52 o 
  -8   6   4      150.74      144.53     45.76 o 
  -7   6   4        8.19        8.50     42.70 o 
  -6   6   4      443.54      310.12     49.42 o 
  -5   6   4       32.38       65.52     41.09 o 
  -4   6   4      358.17      318.97     47.81 o 
  -3   6   4      144.98      164.04     42.42 o 
  -2   6   4     1185.16     1332.86     54.30 o 
  -1   6   4      322.84      316.46     43.78 o 
   0   6   4     1225.06     1279.28     42.46 o 
   1   6   4     1044.10     1290.90     57.24 o 
   2   6   4      435.60      520.72     51.84 o 
   3   6   4      893.25      865.64     60.46 o 
   4   6   4      208.12      179.75     57.87 o 
   5   6   4      206.78      265.93     63.11 o 
   6   6   4      103.06      134.12     64.51 o 
  -7   7   4       18.73      111.87     47.14 o 
  -6   7   4        1.26      -37.44     51.95 o 
  -5   7   4      129.03       93.74     52.38 o 
  -4   7   4       12.98       -6.42     49.80 o 
  -3   7   4      348.01      322.66     51.97 o 
  -2   7   4      143.08      111.01     50.64 o 
  -1   7   4        2.99       37.93     46.79 o 
   0   7   4       58.27       93.00     33.87 o 
   1   7   4      107.55      130.39     52.98 o 
   2   7   4      189.59      194.67     57.81 o 
   3   7   4       46.82       68.76     59.74 o 
   4   7   4      113.48      155.82     66.19 o 
   5   7   4       10.66      -19.17     71.96 o 
  -6   8   4      260.87      310.21     60.87 o 
  -5   8   4       10.32       24.73     59.54 o 
  -4   8   4      515.55      565.22     66.59 o 
  -3   8   4        1.23       13.37     58.40 o 
  -2   8   4      589.47      649.10     67.34 o 
  -1   8   4      146.56      196.89     61.57 o 
   0   8   4       99.19      127.68     44.47 o 
   1   8   4      530.15      626.37     74.32 o 
   2   8   4        1.03      -22.04     70.47 o 
   3   8   4      730.50      804.91     86.27 o 
   4   8   4       44.22       71.30     80.12 o 
  -5   9   4      854.82      824.64     86.25 o 
  -4   9   4        7.29        9.89     70.68 o 
  -3   9   4     1883.78     2048.45     99.95 o 
  -2   9   4      981.93      947.51     93.48 o 
  -1   9   4     1110.11     1123.47     96.65 o 
   0   9   4     1021.22     1109.94     68.89 o 
   1   9   4      425.20      537.99     95.82 o 
   2   9   4     1131.98     1268.49    111.80 o 
  -1  10   4      575.10      644.58    126.81 o 
 -10   1   5       88.45       98.73     36.45 o 
  -9   1   5       47.40       20.28     34.65 o 
  -8   1   5      382.73      352.03     38.13 o 
  -7   1   5       78.02       67.52     34.08 o 
  -6   1   5     1156.14     1091.44     47.90 o 
  -5   1   5        0.93       46.26     29.65 o 
  -4   1   5      747.94      789.67     35.13 o 
  -3   1   5      873.55     1000.70     31.41 o 
  -2   1   5      764.82      764.62     25.25 o 
  -1   1   5     1062.49      942.59     27.16 o 
   0   1   5      618.51      571.32     58.80 o 
   1   1   5     6260.48     4894.88     55.51 o 
   2   1   5       34.48      -11.87     24.94 o 
   3   1   5     1206.42     1072.28     43.09 o 
   4   1   5      192.19      202.69     37.09 o 
   5   1   5      394.83      369.76     47.54 o 
   6   1   5      296.13      329.93     50.34 o 
   7   1   5        5.13       36.34     52.57 o 
  -9   2   5      155.91      206.39     36.07 o 
  -8   2   5      240.77      295.48     38.55 o 
  -7   2   5      737.34      708.15     42.40 o 
  -6   2   5       85.24      103.60     35.88 o 
  -5   2   5     3028.68     2912.66     60.27 o 
  -4   2   5     1330.30     1409.23     45.74 o 
  -3   2   5     5013.39     4528.94     60.21 o 
  -2   2   5     3515.83     3539.53     49.37 o 
  -1   2   5     2066.01     2159.95     39.05 o 
   0   2   5     3594.66     3387.42    408.62 o 
   1   2   5      200.53      221.35     24.97 o 
   2   2   5     2017.74     1950.42     47.64 o 
   3   2   5      130.96      150.10     34.74 o 
   4   2   5     2284.09     2023.14     61.36 o 
   5   2   5      291.40      392.36     47.18 o 
   6   2   5      613.70      641.53     55.69 o 
   7   2   5      342.49      224.32     61.44 o 
  -9   3   5      104.72      185.15     38.54 o 
  -8   3   5      432.08      538.85     44.78 o 
  -7   3   5      111.77       78.55     37.41 o 
  -6   3   5     1691.48     1450.14     51.02 o 
  -5   3   5        7.59       17.37     33.18 o 
  -4   3   5     2192.47     1910.59     50.96 o 
  -3   3   5      189.51      174.07     30.06 o 
  -2   3   5     2588.77     2753.34     53.00 o 
  -1   3   5     2996.40     3320.56     51.53 o 
   0   3   5      642.84      627.07    136.62 o 
   1   3   5     3002.73     3252.38     58.59 o 
   2   3   5      190.63      258.84     34.45 o 
   3   3   5     2821.91     2864.58     66.38 o 
   4   3   5      143.69      194.96     45.42 o 
   5   3   5      418.65      418.63     53.26 o 
   6   3   5      148.20      115.60     56.76 o 
  -9   4   5       77.83      100.31     41.19 o 
  -8   4   5       19.63        7.43     38.92 o 
  -7   4   5      427.58      441.60     43.23 o 
  -6   4   5       50.76       85.84     38.21 o 
  -5   4   5      465.26      397.18     43.52 o 
  -4   4   5       46.64       27.86     33.34 o 
  -3   4   5      599.20      613.27     36.85 o 
  -2   4   5      792.18      674.36     38.16 o 
  -1   4   5      410.72      523.64     36.77 o 
   0   4   5     1439.52     1191.53    394.77 o 
   1   4   5       17.85       54.14     34.65 o 
   2   4   5     1505.96     1656.20     55.96 o 
   3   4   5      118.70      119.85     44.61 o 
   4   4   5      205.94      212.75     51.23 o 
   5   4   5      188.29      184.86     56.94 o 
   6   4   5       21.54      -59.64     59.64 o 
  -8   5   5       16.87      -16.74     41.09 o 
  -7   5   5        0.25      -22.80     43.71 o 
  -6   5   5      212.09      163.06     44.32 o 
  -5   5   5       38.88       -7.87     39.38 o 
  -4   5   5        3.98       29.96     36.19 o 
  -3   5   5       72.93       13.90     35.54 o 
  -2   5   5      127.07       67.30     36.27 o 
  -1   5   5       35.82       62.50     35.40 o 
   0   5   5        3.43      -11.16     35.03 o 
   1   5   5      266.55      290.07     44.45 o 
   2   5   5       84.33      153.71     46.76 o 
   3   5   5       90.21       38.00     50.89 o 
   4   5   5       20.66        0.00     55.95 o 
   5   5   5       56.98       68.75     61.97 o 
  -8   6   5       63.54       56.53     45.84 o 
  -7   6   5      273.46      346.03     48.54 o 
  -6   6   5       17.43      -41.34     45.82 o 
  -5   6   5      478.63      455.17     49.46 o 
  -4   6   5      234.58      297.27     45.04 o 
  -3   6   5     1530.20     1243.98     58.58 o 
  -2   6   5      998.77     1162.80     52.87 o 
  -1   6   5      829.04      988.85     56.84 o 
   0   6   5     1049.08     1156.48    205.08 o 
   1   6   5      150.56      212.70     52.15 o 
   2   6   5     1044.34     1233.47     67.01 o 
   3   6   5      107.22      165.13     56.91 o 
   4   6   5      845.27      814.35     75.58 o 
   5   6   5      238.29      206.29     72.74 o 
  -7   7   5       76.77       50.49     51.12 o 
  -6   7   5     1134.47      881.33     65.60 o 
  -5   7   5       28.48       19.62     53.37 o 
  -4   7   5     2704.12     2433.47     82.16 o 
  -3   7   5     1044.51     1034.12     66.23 o 
  -2   7   5      858.81      961.16     67.03 o 
  -1   7   5     2539.75     2731.77     86.79 o 
   0   7   5      260.74      179.28     67.00 o 
   1   7   5     2514.77     2829.78     94.27 o 
   2   7   5       25.99       75.31     67.51 o 
   3   7   5     1457.22     1601.32     89.26 o 
   4   7   5       27.00       90.06     78.11 o 
  -6   8   5        3.32      -63.12     63.12 o 
  -5   8   5      580.60      545.27     71.31 o 
  -4   8   5       28.46       -1.72     67.86 o 
  -3   8   5      473.18      556.24     70.07 o 
  -2   8   5      195.35      266.54     71.08 o 
  -1   8   5      966.34     1127.52     82.95 o 
   0   8   5     1106.19     1301.28    144.39 o 
   1   8   5      198.27      179.59     80.46 o 
   2   8   5     1277.53     1404.33    105.55 o 
   3   8   5        2.66      -48.50     90.63 o 
  -4   9   5      166.79      111.27     86.24 o 
  -3   9   5      132.75      120.95     89.69 o 
  -2   9   5      212.55      178.92     91.89 o 
  -1   9   5      223.02       27.22     98.34 o 
   0   9   5        0.33        9.59     75.05 o 
   1   9   5       62.65      -88.85    109.30 o 
  -9   0   6      124.52      213.17     33.69 o 
  -8   0   6      726.72      593.37     43.66 o 
  -7   0   6      226.50      226.95     34.01 o 
  -6   0   6     3405.83     3038.13     63.30 o 
  -5   0   6      568.95      577.36     35.88 o 
  -4   0   6     3095.66     2621.80     48.53 o 
  -3   0   6     3346.80     2885.65     44.41 o 
  -2   0   6     2844.23     2414.44     39.80 o 
  -1   0   6     5478.70     5660.21     47.45 o 
   0   0   6       54.58       38.61     14.14 o 
   1   0   6     2303.98     2329.47     40.44 o 
   2   0   6        3.53       43.53     27.13 o 
   3   0   6     1992.77     1643.04     49.43 o 
   4   0   6      835.89      636.58     50.39 o 
   5   0   6      763.85      786.43     58.67 o 
   6   0   6      398.56      312.03     60.62 o 
  -9   1   6      210.07      197.36     36.11 o 
  -8   1   6        5.64       -9.46     33.29 o 
  -7   1   6      411.55      406.42     40.50 o 
  -6   1   6      134.15      182.56     34.63 o 
  -5   1   6      991.12      951.93     44.88 o 
  -4   1   6      177.90      191.59     30.84 o 
  -3   1   6     1009.79     1110.16     36.01 o 
  -2   1   6     1734.30     1821.55     37.67 o 
  -1   1   6      775.45      774.57     29.88 o 
   0   1   6     3452.94     2922.55    184.98 o 
   1   1   6        4.21       22.64     24.79 o 
   2   1   6     3014.49     2742.38     57.77 o 
   3   1   6      112.68      116.61     37.86 o 
   4   1   6      709.42      650.14     52.15 o 
   5   1   6      269.13      291.23     54.01 o 
   6   1   6       70.80      139.75     56.94 o 
  -9   2   6        0.56       45.15     33.15 o 
  -8   2   6      101.77       30.31     35.93 o 
  -7   2   6       94.52      106.73     35.01 o 
  -6   2   6       71.06       70.43     34.34 o 
  -5   2   6       31.29       39.04     33.24 o 
  -4   2   6      392.30      428.80     37.02 o 
  -3   2   6      281.95      363.35     33.08 o 
  -2   2   6        3.80       40.85     25.72 o 
  -1   2   6      119.56      106.00     25.85 o 
   0   2   6       26.95       52.11     18.64 o 
   1   2   6      437.54      494.89     35.08 o 
   2   2   6      720.84      591.93     42.89 o 
   3   2   6        6.30        2.85     37.47 o 
   4   2   6       86.63      120.99     45.99 o 
   5   2   6        7.03       -8.39     54.89 o 
   6   2   6       49.58      103.93     60.04 o 
  -9   3   6       76.86       98.65     38.58 o 
  -8   3   6        0.21       31.67     36.55 o 
  -7   3   6      205.22      141.99     36.54 o 
  -6   3   6      255.02      249.18     37.35 o 
  -5   3   6      737.57      716.51     46.44 o 
  -4   3   6        9.97       -5.47     34.29 o 
  -3   3   6      485.72      642.64     40.26 o 
  -2   3   6      322.47      396.87     34.10 o 
  -1   3   6      141.28      196.28     33.48 o 
   0   3   6      688.83      666.42     71.24 o 
   1   3   6      463.58      513.67     41.54 o 
   2   3   6      779.92      928.18     50.00 o 
   3   3   6      231.62      275.77     48.39 o 
   4   3   6       40.22       80.19     51.66 o 
   5   3   6       59.02       96.09     59.49 o 
   6   3   6        5.69       48.28     65.58 o 
  -8   4   6      334.37      292.67     43.60 o 
  -7   4   6        8.66       34.14     38.60 o 
  -6   4   6      356.24      371.74     40.95 o 
  -5   4   6      114.93       30.24     37.28 o 
  -4   4   6      832.95      629.86     46.04 o 
  -3   4   6     2644.28     2575.70     61.50 o 
  -2   4   6      389.12      482.38     42.35 o 
  -1   4   6     2456.84     2546.57     60.68 o 
   0   4   6      454.05      466.07     92.23 o 
   1   4   6     2631.28     2962.02     72.76 o 
   2   4   6        9.03      -11.31     44.06 o 
   3   4   6      777.12      873.87     60.46 o 
   4   4   6      312.56      383.28     61.90 o 
   5   4   6      484.71      362.17     72.82 o 
  -8   5   6        9.15       57.26     40.45 o 
  -7   5   6     1145.94     1087.18     58.71 o 
  -6   5   6        9.55        8.41     41.32 o 
  -5   5   6     2672.54     2847.88     63.54 o 
  -4   5   6      953.57      992.32     45.63 o 
  -3   5   6     1989.25     2088.16     50.43 o 
  -2   5   6     1608.91     1333.31     56.43 o 
  -1   5   6      239.68      269.51     40.90 o 
   0   5   6     2596.93     2323.87    962.88 o 
   1   5   6       11.88        8.47     50.94 o 
   2   5   6     1917.07     1834.71     76.76 o 
   3   5   6      353.67      436.61     65.23 o 
   4   5   6     1005.08     1021.18     81.22 o 
   5   5   6      237.41      273.13     76.57 o 
  -7   6   6        0.24      -45.70     45.70 o 
  -6   6   6      298.06      284.03     48.42 o 
  -5   6   6       88.11       39.80     47.64 o 
  -4   6   6      297.77      226.60     46.20 o 
  -3   6   6      113.13      154.38     44.62 o 
  -2   6   6      799.48      747.30     58.89 o 
  -1   6   6     1503.05     1182.88     63.96 o 
   0   6   6      146.43      150.92     64.65 o 
   1   6   6     1413.69     1576.48     79.18 o 
   2   6   6        1.05      -68.87     68.87 o 
   3   6   6      825.90      949.73     86.66 o 
   4   6   6       92.50      166.04     81.09 o 
  -6   7   6        3.00        0.00     55.57 o 
  -5   7   6        2.18      -56.40     56.40 o 
  -4   7   6      113.95      162.46     56.92 o 
  -3   7   6        2.19       80.20     57.34 o 
  -2   7   6      135.11      189.03     63.07 o 
  -1   7   6       57.57       64.17     64.35 o 
   0   7   6        0.47        0.40     45.97 o 
   1   7   6       43.89      117.52     73.86 o 
   2   7   6       46.36      -49.28     79.56 o 
   3   7   6       53.34        8.69     91.35 o 
  -5   8   6       22.08       61.82     67.72 o 
  -4   8   6      275.32      194.08     78.63 o 
  -3   8   6      145.82      171.75     76.98 o 
  -2   8   6      445.42      454.19     87.42 o 
  -1   8   6      520.67      425.10     91.37 o 
   0   8   6       35.88      -63.16     63.16 o 
   1   8   6      244.62      441.67    100.60 o 
   2   8   6        4.68      181.74    104.97 o 
  -2   9   6      849.84      943.18    112.94 o 
  -1   9   6       36.16      178.65    107.93 o 
  -9   1   7        1.13       42.45     32.69 o 
  -8   1   7      204.84      194.29     38.65 o 
  -7   1   7       57.93      107.35     34.05 o 
  -6   1   7       19.72       38.50     34.52 o 
  -5   1   7      153.87      195.53     34.39 o 
  -4   1   7     1137.46     1140.87     45.86 o 
  -3   1   7      471.85      525.96     34.34 o 
  -2   1   7      123.92      176.33     28.95 o 
  -1   1   7      952.72      793.26     37.31 o 
   0   1   7        1.36       34.59     36.53 o 
   1   1   7      863.74      854.57     43.90 o 
   2   1   7      797.74      702.26     49.47 o 
   3   1   7      219.71      299.69     47.37 o 
   4   1   7      117.05       63.94     57.55 o 
   5   1   7       34.06      151.05     66.77 o 
  -9   2   7      329.18      282.16     39.51 o 
  -8   2   7        6.52      -25.23     35.91 o 
  -7   2   7     1304.27     1051.13     52.41 o 
  -6   2   7       81.57      114.52     36.25 o 
  -5   2   7     1511.04     1792.50     53.84 o 
  -4   2   7     1693.75     1730.57     55.01 o 
  -3   2   7      313.62      285.31     38.22 o 
  -2   2   7     3556.93     3592.11     62.90 o 
  -1   2   7       17.20        0.72     31.37 o 
   0   2   7     3008.20     2767.13    225.94 o 
   1   2   7        3.91       12.98     38.93 o 
   2   2   7     2030.81     1898.88     65.42 o 
   3   2   7      300.16      365.31     55.36 o 
   4   2   7      474.75      402.94     67.71 o 
   5   2   7      713.97      576.17     78.82 o 
  -8   3   7      329.39      289.30     41.23 o 
  -7   3   7       20.10       51.52     38.66 o 
  -6   3   7     1252.17     1247.15     54.24 o 
  -5   3   7      892.58      851.44     50.09 o 
  -4   3   7     1055.58     1128.19     54.76 o 
  -3   3   7     1426.12     1655.58     55.44 o 
  -2   3   7     1072.97     1104.53     52.04 o 
  -1   3   7     3155.84     2953.83     67.90 o 
   0   3   7        6.98       19.16     32.35 o 
   1   3   7     2160.46     2236.70     68.73 o 
   2   3   7      248.14      273.59     54.33 o 
   3   3   7     1388.87     1416.96     74.44 o 
   4   3   7      619.92      641.71     76.27 o 
   5   3   7      247.96      148.71     76.66 o 
  -8   4   7        2.21      -39.55     39.55 o 
  -7   4   7       97.11      103.07     39.13 o 
  -6   4   7       99.46       82.35     39.91 o 
  -5   4   7      164.64      183.80     41.93 o 
  -4   4   7      155.27      175.28     41.09 o 
  -3   4   7      210.87      247.06     48.14 o 
  -2   4   7      577.71      694.87     53.31 o 
  -1   4   7        3.53       -7.53     42.58 o 
   0   4   7      764.99      802.43     61.38 o 
   1   4   7      272.14      325.99     52.87 o 
   2   4   7      163.24      170.29     60.81 o 
   3   4   7      168.08      136.27     68.65 o 
   4   4   7       33.37      -76.65     76.65 o 
  -7   5   7        0.45      -44.26     44.26 o 
  -6   5   7       36.51        2.57     42.79 o 
  -5   5   7      127.33      181.75     43.23 o 
  -4   5   7      191.68      178.43     45.26 o 
  -3   5   7        2.22      -16.42     47.68 o 
  -2   5   7      234.76      370.54     55.55 o 
  -1   5   7      263.05      284.18     53.79 o 
   0   5   7       11.89      -17.63     36.18 o 
   1   5   7       25.99       -1.56     64.37 o 
   2   5   7       79.14       -8.45     71.74 o 
   3   5   7       90.19      165.79     77.29 o 
   4   5   7        1.73        2.28     80.27 o 
  -7   6   7      259.48      243.70     52.51 o 
  -6   6   7        6.87       55.99     48.11 o 
  -5   6   7      260.37      256.44     48.90 o 
  -4   6   7      162.49      186.17     47.51 o 
  -3   6   7      120.88       62.45     48.62 o 
  -2   6   7      889.04      740.73     71.39 o 
  -1   6   7       71.55       14.15     56.79 o 
   0   6   7     1109.48     1153.39    520.95 o 
   1   6   7        3.88       58.44     76.31 o 
   2   6   7      506.41      518.43     91.97 o 
   3   6   7       42.40      -24.78     92.51 o 
  -6   7   7      665.27      543.41     63.75 o 
  -5   7   7      380.13      249.16     62.44 o 
  -4   7   7      564.23      448.99     65.68 o 
  -3   7   7     1629.48     1220.85     79.03 o 
  -2   7   7       61.50      151.28     73.24 o 
  -1   7   7      902.95      738.98     74.52 o 
   0   7   7       22.19       83.41     73.13 o 
   1   7   7     1103.69     1210.32    113.70 o 
   2   7   7      240.16      506.31    109.33 o 
  -4   8   7      244.67      137.67     81.11 o 
  -3   8   7      530.00      542.33     91.13 o 
  -2   8   7      815.79      923.84    104.68 o 
  -1   8   7       92.38      119.25     95.95 o 
   0   8   7     1310.25     1295.40    279.14 o 
  -8   0   8      556.47      525.59     43.74 o 
  -7   0   8      312.81      329.63     42.64 o 
  -6   0   8     1758.89     1492.27     55.27 o 
  -5   0   8     2032.70     2014.51     58.36 o 
  -4   0   8      196.39      227.86     36.68 o 
  -3   0   8     2497.30     2300.09     52.71 o 
  -2   0   8        1.74      -17.15     32.89 o 
  -1   0   8     2882.25     2390.18     54.90 o 
   0   0   8      264.24      249.14     28.25 o 
   1   0   8     1904.31     1578.40     60.62 o 
   2   0   8      508.71      431.79     56.83 o 
   3   0   8      731.15      845.68     70.48 o 
   4   0   8      822.27      781.18     87.35 o 
  -8   1   8       12.80       34.97     38.41 o 
  -7   1   8      252.30      287.35     41.40 o 
  -6   1   8       58.82       59.79     38.96 o 
  -5   1   8      262.91      266.98     42.10 o 
  -4   1   8      737.84      829.61     46.49 o 
  -3   1   8      398.51      373.62     41.31 o 
  -2   1   8     1500.05     1383.51     52.12 o 
  -1   1   8        0.17      -16.83     35.36 o 
   0   1   8     1878.02     1681.84    106.15 o 
   1   1   8      291.78      352.98     49.73 o 
   2   1   8      624.94      587.94     61.29 o 
   3   1   8      526.71      652.40     71.36 o 
   4   1   8      213.66      263.31     77.03 o 
  -8   2   8       42.77       51.10     38.87 o 
  -7   2   8       32.02       -6.49     41.36 o 
  -6   2   8        1.01       22.33     39.50 o 
  -5   2   8       35.45        9.33     40.01 o 
  -4   2   8      155.29      135.33     42.08 o 
  -3   2   8      253.79      233.48     44.13 o 
  -2   2   8        0.94      -24.92     40.75 o 
  -1   2   8       50.69       99.82     40.90 o 
   0   2   8        6.07       -0.97     36.37 o 
   1   2   8        1.68      -49.92     49.92 o 
   2   2   8       53.04      -25.94     59.72 o 
   3   2   8       24.30        6.79     67.51 o 
   4   2   8        2.52       74.98     80.40 o 
  -8   3   8       12.44      -39.52     39.52 o 
  -7   3   8       48.27      124.17     41.00 o 
  -6   3   8       32.63       33.32     43.24 o 
  -5   3   8       41.34       29.64     44.73 o 
  -4   3   8      560.76      757.51     52.35 o 
  -3   3   8      380.27      446.79     50.66 o 
  -2   3   8      403.45      465.78     49.98 o 
  -1   3   8        3.37       41.54     46.06 o 
   0   3   8      291.63      360.42     38.27 o 
   1   3   8      110.64      103.96     60.45 o 
   2   3   8       27.02       -8.13     67.09 o 
   3   3   8      118.52      164.70     80.31 o 
  -7   4   8       52.25       71.90     44.01 o 
  -6   4   8      494.61      423.68     52.45 o 
  -5   4   8       85.61       72.11     49.81 o 
  -4   4   8      333.68      413.89     54.90 o 
  -3   4   8      682.22      799.80     60.51 o 
  -2   4   8        9.05       12.96     53.40 o 
  -1   4   8     1143.93     1213.94     68.87 o 
   0   4   8       22.08        1.84     42.47 o 
   1   4   8     1562.88     1810.86     90.16 o 
   2   4   8      199.03      201.39     78.97 o 
   3   4   8      585.18      680.09     96.67 o 
  -7   5   8      426.26      451.29     50.72 o 
  -6   5   8      676.51      544.36     56.38 o 
  -5   5   8      488.63      407.07     58.02 o 
  -4   5   8     1671.09     1455.43     77.30 o 
  -3   5   8      136.61      201.07     62.42 o 
  -2   5   8     2292.37     2462.15     92.45 o 
  -1   5   8        3.87      -35.46     63.98 o 
   0   5   8     1063.47      926.77    142.75 o 
   1   5   8      251.43      369.84     86.10 o 
   2   5   8      639.10      875.19    101.30 o 
  -6   6   8      132.77       85.15     50.93 o 
  -5   6   8      187.56      159.76     52.38 o 
  -4   6   8      165.87       21.75     61.53 o 
  -3   6   8      512.74      618.28     74.25 o 
  -2   6   8       65.46      135.66     77.17 o 
  -1   6   8     1288.34     1125.80     87.96 o 
   0   6   8      191.20      271.36     57.55 o 
   1   6   8      606.78      802.44    112.76 o 
  -4   7   8       12.41      -69.42     69.42 o 
  -3   7   8       50.82      -10.37     69.32 o 
  -2   7   8        1.00      -22.37     92.86 o 
  -1   7   8        3.06       31.69     78.11 o 
   0   7   8        0.54       67.99     75.08 o 
  -8   1   9      101.63      131.77     44.73 o 
  -7   1   9       37.79       81.37     43.97 o 
  -6   1   9      157.99       90.07     47.54 o 
  -5   1   9       64.72       67.70     43.77 o 
  -4   1   9      136.47      137.70     46.79 o 
  -3   1   9     1214.86     1201.97     59.75 o 
  -2   1   9       35.15       29.28     45.94 o 
  -1   1   9      791.98      798.79     61.06 o 
   0   1   9      116.47      143.92     41.38 o 
   1   1   9      249.58      301.48     68.02 o 
   2   1   9       69.58      106.35     78.46 o 
   3   1   9       24.72       37.17     93.54 o 
  -7   2   9      389.06      291.11     50.76 o 
  -6   2   9      926.09      907.44     59.24 o 
  -5   2   9      310.35      332.87     51.31 o 
  -4   2   9     1008.88     1114.89     62.78 o 
  -3   2   9        1.75        7.28     50.39 o 
  -2   2   9     1112.42     1090.89     66.61 o 
  -1   2   9      200.81      170.84     59.79 o 
   0   2   9     1039.06     1022.57    115.79 o 
   1   2   9      560.68      542.67     81.11 o 
   2   2   9      733.03      613.99     96.60 o 
  -7   3   9      121.36       99.55     47.10 o 
  -6   3   9      200.90      126.67     54.56 o 
  -5   3   9      766.09      906.89     62.18 o 
  -4   3   9       15.18       19.85     54.80 o 
  -3   3   9     1492.08     1577.87     76.30 o 
  -2   3   9       23.08       49.35     60.85 o 
  -1   3   9     1591.52     1612.42     81.28 o 
   0   3   9      339.09      403.63     52.69 o 
   1   3   9      669.36      647.80     87.52 o 
   2   3   9      680.87      911.18    102.92 o 
  -6   4   9       27.70      145.86     49.28 o 
  -5   4   9       71.75       63.28     58.66 o 
  -4   4   9      425.04      370.46     66.97 o 
  -3   4   9       11.47        6.22     61.87 o 
  -2   4   9      391.74      601.84     74.26 o 
  -1   4   9       50.44       58.29     68.02 o 
   0   4   9      224.28      230.59     59.06 o 
   1   4   9      147.14      170.74     98.29 o 
  -5   5   9       11.69      -29.00     61.33 o 
  -4   5   9        5.69       66.12     65.96 o 
  -3   5   9      229.40      344.30     78.43 o 
  -2   5   9        0.39      134.42     76.73 o 
  -1   5   9       77.01      -86.03     86.03 o 
   0   5   9       56.01       95.56     68.00 o 
  -4   6   9      335.61      156.67     84.20 o 
  -3   6   9       66.51       44.41     88.62 o 
  -2   6   9      304.47      336.71     95.94 o 
  -1   6   9        7.19       30.53     97.81 o 
  -7   0  10      400.90      458.51     56.01 o 
  -6   0  10        4.31       55.67     51.33 o 
  -5   0  10     1278.26     1246.50     67.75 o 
  -4   0  10        9.39       34.66     55.71 o 
  -3   0  10      806.67      778.14     67.99 o 
  -2   0  10      173.60      218.10     62.15 o 
  -1   0  10      533.99      500.42     75.24 o 
   0   0  10      340.84      389.68     58.23 o 
   1   0  10      308.85      225.01    106.91 o 
  -6   1  10      158.16      107.48     55.44 o 
  -5   1  10      186.55      272.43     57.93 o 
  -4   1  10      509.39      504.97     63.55 o 
  -3   1  10       10.13       43.51     61.43 o 
  -2   1  10      967.22     1141.43     76.36 o 
  -1   1  10      213.03      239.45     73.34 o 
   0   1  10      472.64      444.75     62.29 o 
   1   1  10      464.52      721.28    106.81 o 
  -6   2  10       18.82       98.56     54.97 o 
  -5   2  10       90.82       30.22     60.04 o 
  -4   2  10        5.27        5.18     58.64 o 
  -3   2  10      232.34      265.36     68.54 o 
  -2   2  10        9.99       27.02     69.77 o 
  -1   2  10      115.03      188.61     78.28 o 
   0   2  10       37.62       97.81     62.27 o 
   1   2  10        4.50      149.15    109.25 o 
  -6   3  10       40.18       82.82     56.02 o 
  -5   3  10       47.22       55.85     64.49 o 
  -4   3  10      254.42      390.76     70.80 o 
  -3   3  10       95.44       64.36     74.60 o 
  -2   3  10      477.56      403.18     88.66 o 
  -1   3  10       52.72       23.27     88.38 o 
   0   3  10       77.50       20.20     72.78 o 
  -4   4  10      111.78       98.53     76.27 o 
  -3   4  10      544.31      498.86     91.88 o 
  -2   4  10        5.66       30.31     87.06 o 
  -1   4  10      593.58      625.91    108.68 o 
  -3   1  11      298.31      454.44     89.89 o 
                                                 
